# Supplementary material for: The Use of Triphenyl Phosphonium Cation Enhances the Mitochondrial Antiplatelet Effect of the Compound Magnolol
Source: Pharmaceuticals (Basel). 2023 Jan 30;16(2):210. doi: 10.3390/ph16020210 (PMC9958981; doi:10.3390/ph16020210)
Supplement: Supplementary file 1 [file pharmaceuticals-16-00210-s001.zip]

Archive with 1 entries (1 files):
- pharmaceuticals-2001804-supplementary.pdf
